# Supplementary material for: Testing for Benford’s Law in very small samples: Simulation study and a new test proposal
Source: PLoS One. 2022 Jul 22;17(7):e0271969. doi: 10.1371/journal.pone.0271969 (PMC9307211; doi:10.1371/journal.pone.0271969)
Supplement: S1 File — (ZIP) [file pone.0271969.s001.zip]

Archive with 4 entries (3 files):
- ArticleData/
- ArticleData/EmpiricalData(table7).xlsx
- ArticleData/FiguresAndTables.xlsx
- ArticleData/IdTrader(table6).csv
