# Supplementary material for: Testing for Benford’s Law in very small samples: Simulation study and a new test proposal
Source: PLoS One. 2022 Jul 22;17(7):e0271969. doi: 10.1371/journal.pone.0271969 (PMC9307211; doi:10.1371/journal.pone.0271969)
Supplement: S1 File — (ZIP) [file pone.0271969.s001.zip › ArticleData/EmpiricalData(table7).xlsx]

## Sheet: Empirical Data
		TRADER 1				TRADER 2
	Year	Declared Value (significand)	Irregularity		Year	Declared Value (significand)	Irregularity
	2013	9.5962	-1		2012	2.82	-1
	2013	2.3827	-1		2012	8.856	-1
	2013	1.17404	-1		2012	2.8426	-1
	2013	4.6733	-1		2012	7.27831	-1
	2013	3.9782	-1		2012	9.32347	-1
	2013	3.9945	-1		2012	7.0175	-1
	2013	4.0783	-1		2012	1.07119	-1
	2013	3.6581	-1		2012	4.0324	-1
	2013	4.042	-1		2012	1.7	-1
	2013	4.854	-1		2012	2.8985	-1
	2013	2.3589	-1		2012	3.0267	-1
	2013	2.6595	-1		2012	4.6669	-1
	2013	3.6516	-1		2012	4.00035	-1
	2013	8.5664	-1		2012	3.8633	-1
	2013	4.5249	-1		2012	4.98	-1
	2013	4.56851	-1		2012	8.7443	-1
	2013	2.79435	-1		2012	1.6083	-1
	2013	7.424	-1		2012	2.00248	-1
	2014	4.3545	-1		2012	2.07531	-1
	2014	1.10892	-1		2012	6.9502	-1
	2014	5.7976	-1		2012	1.49175	-1
	2014	1.12559	-1		2012	3.6018	-1
	2014	5.525	-1		2012	4.02637	-1
	2014	5.6509	-1		2012	5.45499	-1
	2014	2.2122	-1		2012	1.99358	-1
	2014	5.1526	-1		2012	8.8195	-1
	2014	6.2434	-1		2012	7.9698	-1
	2014	2.2923	-1		2012	2.44668	-1
	2014	2.4012	-1		2012	4.92058	-1
	2014	5.9298	-1		2012	5.5223	-1
	2014	3.4556	-1		2012	5.09264	-1
	2014	1.2142	-1		2013	7.36458	-1
	2014	6.356	-1		2013	5.7114	-1
	2014	1.7149	-1		2013	1.85945	-1
	2014	1.637	-1		2013	3.5082	-1
	2014	1.79773	-1		2013	2.7399	-1
	2014	3.92517	-1		2013	3.2351	-1
	2015	3.4194	-1		2013	5.308	-1
	2015	2.3743	-1		2013	4.77422	-1
	2015	6.2363	-1		2013	2.02525	-1
	2015	5.0174	-1		2013	1.89683	-1
	2015	2.4119	-1		2013	2.20545	-1
	2015	3.8361	-1		2013	2.20545	-1
	2015	3.4395	-1		2013	6.31895	-1
	2015	5.5857	-1		2013	1.12231	-1
	2015	8.0157	-1		2013	8.67668	-1
	2015	1.13579	-1		2013	1.36425	-1
	2015	2.6807	-1		2013	1.74406	-1
	2015	4.2661	-1		2013	2.44303	-1
	2015	5.61964	-1		2013	5.04086	-1
	2015	2.3669	-1		2013	3.00909	-1
	2015	4.4324	1		2013	3.55696	-1
	2015	3.0357	0		2013	8.62501	-1
	2015	2.2736	-1		2013	1.21201	-1
	2015	5.55689	-1		2013	1.16657	-1
	2015	5.7504	-1		2013	2.9433	-1
	2015	5.1366	-1		2013	1.24465	-1
	2015	6.0695	-1		2014	3.12354	-1
					2014	2.24008	-1
					2014	6.47926	-1
					2014	1.64406	-1
					2014	6.1029	-1
					2014	1.68724	-1
					2014	5.58765	-1
					2014	1.70492	-1
					2014	1.00512	1
					2014	3.09657	-1
					2014	1.0572	1
					2014	1.05446	-1
					2014	1.27797	1
					2014	4.40289	-1
					2014	1.82727	-1
					2014	1.518	-1
					2014	1.4866	-1
					2014	2.77249	-1
					2014	1.91869	-1
					2014	1.61566	1
					2014	6.34687	0
					2014	2.97498	-1
					2014	1.5141	1
					2014	5.85757	-1
					2014	1.61559	1
					2014	6.89467	-1
					2014	1.91457	-1
					2014	4.77064	-1
					2014	1.24317	-1
					2014	1.19615	-1
					2014	1.83468	-1
					2014	1.19059	-1
					2014	2.15799	-1
					2014	2.29788	-1
					2014	1.23668	-1
					2014	1.27903	-1
					2014	1.31858	-1
