# Supplementary material for: Testing for Benford’s Law in very small samples: Simulation study and a new test proposal
Source: PLoS One. 2022 Jul 22;17(7):e0271969. doi: 10.1371/journal.pone.0271969 (PMC9307211; doi:10.1371/journal.pone.0271969)
Supplement: S1 File — (ZIP) [file pone.0271969.s001.zip › ArticleData/FiguresAndTables.xlsx]

## Sheet: Fig1
Panel A: Generalized Benford
	-1.5	-1	-0.5	0.5	1	1.5
1	0.66744	0.555769	0.428302	0.191767	0.111065	0.059645
2	0.166212	0.185474	0.190056	0.147078	0.110641	0.077437
3	0.069814	0.092502	0.112936	0.123857	0.11103	0.091392
4	0.036819	0.055486	0.077153	0.109064	0.111018	0.104128
5	0.022068	0.036718	0.0571	0.098554	0.111773	0.114845
6	0.014558	0.026447	0.04428	0.091162	0.110773	0.124886
7	0.010108	0.019614	0.03561	0.084464	0.111254	0.134159
8	0.007412	0.015586	0.029456	0.078764	0.111158	0.1427
9	0.005569	0.012404	0.025107	0.07529	0.111288	0.150808
Panel B: Rodriguez
	-15	-11	-5	1	5	9
1	0.171112	0.192309	0.276575	0.191305	0.133173	0.123449
2	0.103398	0.101206	0.098365	0.170543	0.133108	0.123241
3	0.103959	0.101173	0.090314	0.152255	0.132603	0.123896
4	0.103633	0.101203	0.089336	0.131702	0.131353	0.123313
5	0.10291	0.100878	0.089313	0.111048	0.12709	0.123299
6	0.10379	0.100305	0.088872	0.091134	0.118979	0.120545
7	0.10376	0.101239	0.089291	0.070962	0.104659	0.11425
8	0.103686	0.100735	0.089106	0.050574	0.079581	0.096888
9	0.103752	0.100952	0.088828	0.030477	0.039454	0.051119
Panel C: Hurlimann
	0.1	0.3	0.6	4	7	10
1	0.460978	0.399972	0.339783	0.385078	0.458522	0.485813
2	0.034584	0.088709	0.142127	0.103763	0.038109	0.013459
3	0.023479	0.061336	0.099394	0.064656	0.016096	0.003567
4	0.019717	0.050194	0.078711	0.061885	0.027462	0.010859
5	0.018679	0.045071	0.067356	0.066933	0.045349	0.026616
6	0.019212	0.043985	0.061344	0.07212	0.067983	0.05187
7	0.022313	0.047219	0.058265	0.078188	0.091002	0.087023
8	0.031199	0.058026	0.060594	0.081883	0.115659	0.133255
9	0.369839	0.205488	0.092426	0.085494	0.139818	0.187538
Panel D: LogNormal (sigma=0.5)
	0	0.5	1	1.5	2
1	0.417043	0.491388	0.251135	0.104915	0.252821
2	0.07609	0.234712	0.30947	0.15922	0.052163
3	0.036357	0.079435	0.201763	0.198622	0.076389
4	0.051578	0.031034	0.108174	0.176386	0.107721
5	0.071225	0.021438	0.05558	0.134269	0.121078
6	0.084431	0.024713	0.029774	0.093167	0.119184
7	0.090303	0.031944	0.017704	0.063054	0.106551
8	0.089233	0.039416	0.013542	0.042242	0.090196
9	0.08374	0.04592	0.012858	0.028125	0.073897
Panel E: Weibull (b=3)
	0.5	1	1.5	2	2.5
1	0.054232	0.375221	0.652188	0.515771	0.339191
2	0.132435	0.019022	0.098332	0.335617	0.422659
3	0.207199	0.035428	0.011235	0.038284	0.163606
4	0.231637	0.055033	0.017808	0.008007	0.020252
5	0.190218	0.076864	0.02578	0.011282	0.005966
6	0.114629	0.09623	0.034565	0.01543	0.008204
7	0.049546	0.110638	0.044394	0.019833	0.010415
8	0.015283	0.117287	0.053467	0.025184	0.013335
9	0.004821	0.114277	0.062231	0.030592	0.016372

## Sheet: Fig2
Generalized Benford
	-1.5	-1.25	-1	-0.75	-0.5	-0.25	0	0.25	0.5	0.75	1	1.25	1.5
Chi2	0.22427	0.10519	0.03875	0.01093	0.00361	0.00378	0.01027	0.02987	0.07882	0.18019	0.33619	0.52817	0.71267
W2	0.90666	0.76616	0.54295	0.29599	0.11476	0.03001	0.00979	0.03191	0.12695	0.31748	0.57319	0.79422	0.92365
U2	0.77646	0.58543	0.36603	0.17711	0.06617	0.02067	0.00999	0.01818	0.05512	0.14178	0.29981	0.50769	0.70695
A2	0.89621	0.74658	0.51862	0.27412	0.10277	0.02602	0.00996	0.03603	0.13715	0.33657	0.59311	0.80836	0.93105
KSd	0.84839	0.68411	0.46284	0.24291	0.09364	0.02584	0.00995	0.03054	0.10954	0.27103	0.49836	0.7218	0.87441
Kud	0.68982	0.48936	0.28707	0.12983	0.04757	0.01536	0.00959	0.02279	0.07214	0.18924	0.37961	0.60182	0.78804
MeanTest	0.82575	0.64393	0.41335	0.19975	0.06959	0.01656	0.00922	0.04008	0.14454	0.34335	0.59224	0.80469	0.92629
KSs	0.88845	0.74715	0.5384	0.30671	0.13057	0.03891	0.00972	0.01255	0.05206	0.15485	0.33858	0.56319	0.7609
KUs	0.68915	0.49682	0.30366	0.1479	0.05954	0.02067	0.0104	0.01753	0.0503	0.13192	0.28297	0.48155	0.67736
AD	0.83165	0.65587	0.42985	0.21716	0.08047	0.02111	0.00972	0.02871	0.11172	0.28851	0.53361	0.76205	0.90639
Q	0.27961	0.15157	0.0686	0.02648	0.01033	0.0064	0.01001	0.0263	0.06896	0.15801	0.3007	0.4851	0.67041
KUs_U2_A2	0.83964	0.66007	0.42726	0.21322	0.07821	0.02221	0.01008	0.02684	0.09847	0.25744	0.49667	0.73118	0.88879
Rodriguez
	-15	-13	-11	-9	-7	-5	-3	-1	1	3	5	7	9
Chi2	0.22703	0.21319	0.19706	0.17482	0.14482	0.10024	0.04405	0.00986	0.04098	0.10761	0.15524	0.19132	0.21514
W2	0.35312	0.32195	0.28643	0.23942	0.17896	0.09641	0.02936	0.01001	0.04437	0.17481	0.28054	0.34919	0.39419
U2	0.17092	0.15829	0.13978	0.12087	0.09654	0.06636	0.03807	0.01041	0.075	0.17135	0.21861	0.242	0.25646
A2	0.38401	0.354	0.32102	0.27332	0.21082	0.12366	0.04069	0.0098	0.03685	0.15467	0.25907	0.33101	0.37847
KSd	0.32466	0.30182	0.27193	0.23459	0.18349	0.11041	0.03757	0.00999	0.04496	0.15877	0.24876	0.30554	0.34291
Kud	0.23003	0.21213	0.1877	0.16039	0.12308	0.07701	0.03657	0.0101	0.06766	0.16678	0.22663	0.26274	0.28655
MeanTest	0.41347	0.38641	0.35568	0.30938	0.24636	0.15168	0.0505	0.00901	0.02104	0.09661	0.18901	0.26429	0.32235
KSs	0.19608	0.1797	0.15579	0.1321	0.09693	0.05316	0.02006	0.01064	0.01823	0.0815	0.13999	0.18093	0.21193
KUs	0.16898	0.15736	0.13888	0.12254	0.09749	0.06516	0.03197	0.01061	0.0539	0.13226	0.17928	0.20794	0.22445
AD	0.34561	0.31942	0.28995	0.24869	0.19246	0.11529	0.03965	0.00973	0.02099	0.10044	0.18688	0.25166	0.29943
Q	0.20339	0.19197	0.1777	0.15824	0.13188	0.0922	0.04298	0.00984	0.03466	0.09259	0.1328	0.16681	0.18813
KUs_U2_A2	0.30228	0.27735	0.24778	0.21027	0.16241	0.09871	0.04129	0.01002	0.05692	0.15415	0.22506	0.27467	0.31072
Hurlimann
	0.1	0.2	0.3	0.4	0.5	0.6	0.7	0.8	0.9	1	2	2.5	3	3.5	4	4.5	5	5.5	6	6.5	7	7.5	8	8.5	9	9.5	10
Chi2	0.966	0.74314	0.43755	0.21389	0.09823	0.04461	0.02459	0.01501	0.01204	0.01034	0.01034	0.01509	0.02445	0.04208	0.06937	0.10586	0.15667	0.21379	0.28082	0.35307	0.42285	0.49391	0.56086	0.62571	0.68334	0.73017	0.77881
W2	0.38724	0.16012	0.07949	0.04483	0.02941	0.02011	0.01554	0.01271	0.01109	0.01026	0.00969	0.01397	0.01868	0.02632	0.03761	0.05162	0.06429	0.0815	0.10135	0.11983	0.14041	0.1597	0.18238	0.20688	0.22977	0.25008	0.27413
U2	0.97681	0.73422	0.39156	0.17451	0.07534	0.03522	0.01888	0.01203	0.01058	0.01003	0.0099	0.01394	0.02892	0.06189	0.12546	0.21612	0.33097	0.45431	0.57886	0.68959	0.78115	0.85235	0.90286	0.93925	0.96293	0.97734	0.98679
A2	0.86279	0.49136	0.23198	0.10886	0.05608	0.03147	0.02028	0.01458	0.01154	0.00998	0.00982	0.01572	0.02325	0.03536	0.05405	0.07804	0.10569	0.14019	0.18102	0.22659	0.27342	0.32564	0.38106	0.43633	0.48596	0.53465	0.58697
KSd	0.75059	0.40998	0.19206	0.08808	0.04371	0.02437	0.01662	0.01346	0.0107	0.01027	0.00989	0.01424	0.02175	0.03607	0.05847	0.08743	0.12151	0.15926	0.20006	0.2436	0.28467	0.32626	0.3672	0.40892	0.44097	0.47438	0.50849
Kud	0.9784	0.72816	0.37874	0.16604	0.07186	0.03394	0.01818	0.01199	0.01057	0.01011	0.0098	0.01292	0.02558	0.05232	0.1038	0.17697	0.27156	0.37751	0.49226	0.59698	0.69156	0.77355	0.83742	0.8866	0.92226	0.94695	0.96497
MeanTest	0.38975	0.24436	0.14862	0.08929	0.05357	0.03354	0.02152	0.01529	0.01137	0.00958	0.00907	0.0155	0.02416	0.03686	0.05171	0.07003	0.08776	0.10586	0.12866	0.14793	0.16561	0.183	0.20243	0.21949	0.23406	0.24961	0.26615
KSs	0.45464	0.19266	0.08505	0.04319	0.02605	0.01784	0.0143	0.01186	0.01039	0.01031	0.00992	0.0131	0.01804	0.02757	0.0427	0.0612	0.08144	0.10609	0.1329	0.15838	0.18738	0.21308	0.24061	0.26869	0.29313	0.31526	0.34112
KUs	0.93974	0.60344	0.28327	0.11938	0.05274	0.02622	0.01589	0.0109	0.01052	0.01034	0.01008	0.01201	0.02253	0.04454	0.0878	0.15065	0.23251	0.32647	0.43055	0.52994	0.62213	0.7105	0.77559	0.8341	0.87701	0.91042	0.93562
AD	0.84395	0.50888	0.25387	0.1206	0.06083	0.03248	0.01952	0.01298	0.00983	0.00996	0.0097	0.01361	0.02218	0.03562	0.05674	0.08353	0.11601	0.15419	0.19917	0.24861	0.29363	0.34506	0.39617	0.44605	0.49115	0.53463	0.57864
Q	0.96716	0.74615	0.43682	0.2112	0.09648	0.0448	0.02461	0.0151	0.01166	0.01042	0.01045	0.01484	0.0254	0.04376	0.07282	0.11029	0.16247	0.22152	0.28828	0.36063	0.42939	0.4991	0.56287	0.62648	0.68163	0.72639	0.77384
KUs_U2_A2	0.96466	0.68931	0.35448	0.15924	0.07163	0.0352	0.01969	0.01311	0.01099	0.00985	0.00973	0.01411	0.02677	0.0519	0.10208	0.17245	0.26755	0.37435	0.49199	0.59961	0.69682	0.78188	0.84565	0.89605	0.93034	0.95361	0.97082

## Sheet: Fig3
LogNormal
mu	0	0	0	0	0	0	0	0	0	0	0.5	0.5	0.5	0.5	0.5	0.5	0.5	0.5	0.5	0.5	1	1	1	1	1	1	1	1	1	1	1.5	1.5	1.5	1.5	1.5	1.5	1.5	1.5	1.5	1.5	2	2	2	2	2	2	2	2	2
sigma	0.1	0.2	0.3	0.4	0.5	0.6	0.7	0.8	0.9	1	0.1	0.2	0.3	0.4	0.5	0.6	0.7	0.8	0.9	1	0.1	0.2	0.3	0.4	0.5	0.6	0.7	0.8	0.9	1	0.1	0.2	0.3	0.4	0.5	0.6	0.7	0.8	0.9	1	0.1	0.2	0.3	0.4	0.5	0.6	0.7	0.8	0.9
Chi2	1	0.96676	0.66933	0.29838	0.11217	0.04726	0.0238	0.0146	0.01242	0.01078	1	0.96937	0.46787	0.10001	0.021	0.0075	0.00653	0.007	0.00787	0.0086	1	0.99166	0.62302	0.1872	0.04757	0.01607	0.00743	0.00734	0.00793	0.00861	1	0.99965	0.85926	0.40965	0.14216	0.05316	0.0257	0.01579	0.01298	0.01151	1	0.99906	0.85166	0.4456	0.18019	0.07504	0.03495	0.02089	0.01406
W2	0.82835	0.43305	0.2192	0.11246	0.05684	0.03144	0.01937	0.01458	0.01193	0.01108	1	1	0.98457	0.73425	0.33695	0.11962	0.04379	0.0188	0.01272	0.01081	1	0.94778	0.35518	0.07653	0.02494	0.0114	0.00911	0.00823	0.00863	0.00878	1	0.9999	0.91841	0.50325	0.17648	0.05917	0.02333	0.01299	0.01062	0.00961	1	0.99953	0.90431	0.53556	0.22493	0.08588	0.03487	0.01768	0.01243
U2	1	1	0.98391	0.68685	0.27148	0.08772	0.03134	0.01647	0.01148	0.01022	1	1	0.99122	0.73957	0.3133	0.10236	0.03746	0.01736	0.01191	0.0105	1	0.99992	0.93962	0.56331	0.21218	0.07082	0.0268	0.01532	0.01202	0.00998	1	1	0.99822	0.84109	0.39724	0.13336	0.04474	0.01983	0.01358	0.011	1	0.99995	0.93601	0.52594	0.18163	0.05835	0.02338	0.01357	0.01098
A2	0.99994	0.8488	0.42823	0.17818	0.07763	0.03938	0.02261	0.01586	0.01257	0.0116	1	1	0.97629	0.68447	0.29649	0.10171	0.03712	0.01615	0.01149	0.01042	1	0.9508	0.34203	0.06538	0.01988	0.00921	0.00778	0.00745	0.00792	0.00854	1	0.99982	0.88871	0.42991	0.14066	0.04774	0.02032	0.01229	0.01038	0.00971	1	0.99966	0.90942	0.54749	0.23473	0.09296	0.0385	0.01925	0.01337
KSd	0.97701	0.70572	0.43889	0.22936	0.1012	0.04566	0.02295	0.01561	0.01215	0.01101	1	1	0.99103	0.77182	0.35607	0.12212	0.0438	0.01898	0.01242	0.01032	1	0.90791	0.41479	0.13984	0.0492	0.01863	0.01184	0.00942	0.00883	0.00886	1	0.99895	0.8893	0.51332	0.19482	0.06656	0.02532	0.01343	0.01089	0.00985	1	0.9999	0.94393	0.60354	0.25994	0.0977	0.03921	0.01882	0.01302
Kud	1	1	0.95696	0.58569	0.21574	0.07119	0.02779	0.0148	0.0111	0.01014	1	1	0.9863	0.70154	0.2784	0.08512	0.03073	0.01407	0.01047	0.00964	1	0.99965	0.90977	0.52436	0.20144	0.06744	0.02507	0.01399	0.01141	0.00977	1	1	0.9869	0.72698	0.31448	0.11084	0.04089	0.01974	0.01375	0.01127	1	0.99981	0.92058	0.54511	0.21482	0.07671	0.03137	0.01659	0.01197
MeanTest	0.48327	0.3381	0.20664	0.12044	0.06667	0.03801	0.02299	0.01556	0.01221	0.01098	1	0.99878	0.85542	0.45408	0.172	0.05715	0.02177	0.01093	0.00952	0.00896	0.03132	0.03017	0.05418	0.04617	0.0249	0.01131	0.00777	0.00641	0.00708	0.00796	0	0.00026	0.01523	0.037	0.03258	0.0213	0.0138	0.01125	0.00972	0.00962	1	0.99936	0.90886	0.56554	0.25639	0.10489	0.04461	0.02175	0.01433
KSs	1	0.88121	0.5023	0.24366	0.10676	0.04829	0.02491	0.01575	0.01214	0.01042	1	1	0.99564	0.83125	0.43425	0.16643	0.06432	0.0289	0.01765	0.01292	1	0.98647	0.65351	0.25691	0.08935	0.03237	0.01795	0.01267	0.01089	0.00979	1	0.99942	0.85467	0.38618	0.10907	0.03024	0.00994	0.00661	0.00703	0.00874	1	0.99971	0.90092	0.48877	0.17225	0.05392	0.02074	0.01116	0.0097
KUs	1	1	0.99256	0.74235	0.30891	0.09935	0.03494	0.01685	0.01199	0.01033	1	1	0.99229	0.74384	0.31159	0.0996	0.03635	0.0172	0.01161	0.01054	1	1	0.99258	0.74314	0.31373	0.09996	0.03487	0.0175	0.01236	0.01024	1	1	0.99244	0.74359	0.30864	0.10001	0.03528	0.01688	0.01201	0.01101	1	1	0.99243	0.74132	0.3082	0.1008	0.03606	0.0173	0.01189
AD	1	0.99984	0.85765	0.40623	0.15049	0.06251	0.03037	0.01919	0.01341	0.01181	1	1	0.96406	0.62512	0.25605	0.0874	0.03423	0.01696	0.01154	0.01063	1	0.65717	0.0641	0.01046	0.00482	0.00374	0.00467	0.00566	0.00702	0.00806	1	0.99605	0.65761	0.23141	0.07374	0.02677	0.0128	0.00932	0.00892	0.00947	1	0.99999	0.94214	0.5677	0.23092	0.08855	0.03603	0.01909	0.0128
Q	1	0.9988	0.80111	0.35426	0.1251	0.04949	0.02447	0.01493	0.01211	0.01083	1	0.97386	0.54651	0.14993	0.03856	0.01295	0.00884	0.00779	0.00819	0.009	1	0.99192	0.64491	0.20221	0.05245	0.01745	0.00842	0.00782	0.00802	0.0088	1	0.99943	0.83632	0.38105	0.12942	0.0483	0.0234	0.01477	0.01249	0.01082	1	0.99948	0.86981	0.45078	0.1763	0.07165	0.03312	0.01978	0.0134
KUs_U2_A2	1	1	0.98895	0.69829	0.2717	0.08756	0.03166	0.01711	0.01221	0.01039	1	1	0.99185	0.7424	0.31431	0.1033	0.03701	0.01637	0.01137	0.01043	1	1	0.98468	0.66678	0.24939	0.07387	0.02645	0.014	0.01098	0.00978	1	1	0.99612	0.77715	0.32618	0.10383	0.03493	0.01675	0.01228	0.0107	1	1	0.98631	0.68726	0.27384	0.09358	0.03522	0.01762	0.01185
[truncated: 1 more columns]

## Sheet: Fig4
Weibull
a	0.5	0.5	0.5	0.5	0.5	0.5	0.5	0.5	0.5	0.5	1	1	1	1	1	1	1	1	1	1	1.5	1.5	1.5	1.5	1.5	1.5	1.5	1.5	1.5	1.5	2	2	2	2	2	2	2	2	2	2	2.5	2.5	2.5	2.5	2.5	2.5	2.5	2.5	2.5
b	0.5	1	1.5	2	2.5	3	3.5	4	4.5	5	0.5	1	1.5	2	2.5	3	3.5	4	4.5	5	0.5	1	1.5	2	2.5	3	3.5	4	4.5	5	0.5	1	1.5	2	2.5	3	3.5	4	4.5	5	0.5	1	1.5	2	2.5	3	3.5	4	4.5
Chi2	0.01052	0.01507	0.03985	0.11121	0.27195	0.50705	0.7384	0.89079	0.96316	0.99022	0.0103	0.00931	0.0279	0.08514	0.18873	0.32879	0.47781	0.6152	0.72839	0.8178	0.01001	0.00718	0.00886	0.02775	0.10698	0.29586	0.55885	0.78901	0.92164	0.97668	0.00972	0.00775	0.00592	0.01386	0.04413	0.11279	0.22918	0.37221	0.50852	0.62341	0.01012	0.00936	0.00778	0.02381	0.08125	0.21426	0.3949	0.59602	0.76316
W2	0.00961	0.01406	0.05121	0.14881	0.29842	0.48763	0.68334	0.83422	0.92602	0.9717	0.01049	0.01364	0.02342	0.05009	0.1038	0.18348	0.27234	0.35619	0.4338	0.5027	0.00966	0.01254	0.05503	0.17592	0.38651	0.63438	0.82776	0.93645	0.97881	0.99369	0.01054	0.00848	0.04437	0.19053	0.45217	0.70279	0.86893	0.94765	0.97934	0.99211	0.00974	0.00844	0.01733	0.08379	0.249	0.49203	0.71586	0.8691	0.94729
U2	0.01023	0.01136	0.061	0.27875	0.62955	0.88092	0.97239	0.99548	0.99931	0.99999	0.01043	0.01289	0.04597	0.14139	0.31789	0.53261	0.72724	0.86371	0.94129	0.97724	0.00976	0.01203	0.0588	0.2627	0.60793	0.87002	0.97357	0.9965	0.99968	0.99999	0.01011	0.01203	0.03406	0.1526	0.42145	0.71356	0.89603	0.96866	0.99154	0.99775	0.0103	0.01324	0.03362	0.11719	0.32229	0.60599	0.82101	0.93704	0.98191
A2	0.0097	0.01513	0.04601	0.12109	0.24681	0.42874	0.63659	0.80354	0.90951	0.96501	0.01053	0.01291	0.02711	0.06802	0.14886	0.26719	0.39698	0.51396	0.61988	0.70919	0.0098	0.01118	0.04709	0.15505	0.35869	0.61047	0.81562	0.93415	0.97967	0.99469	0.01042	0.00776	0.03699	0.16104	0.3925	0.63999	0.82127	0.9209	0.96663	0.98614	0.00996	0.00799	0.01459	0.06833	0.20365	0.41215	0.62744	0.80142	0.90573
KSd	0.00963	0.01395	0.05302	0.15427	0.30903	0.48359	0.66023	0.79834	0.89246	0.94769	0.00992	0.01366	0.02885	0.07824	0.1707	0.29441	0.42222	0.53333	0.62763	0.70204	0.00986	0.01275	0.05651	0.18255	0.39935	0.64871	0.84477	0.94886	0.98497	0.99634	0.01046	0.00883	0.05012	0.23853	0.5692	0.84072	0.95951	0.99195	0.99848	0.99976	0.00985	0.0083	0.02247	0.12216	0.37172	0.67483	0.86945	0.95722	0.98641
Kud	0.01015	0.01328	0.06092	0.2329	0.53839	0.82083	0.95206	0.99101	0.99873	0.99993	0.01029	0.01139	0.03798	0.11823	0.25233	0.4245	0.59885	0.74869	0.85621	0.92594	0.01	0.01084	0.04682	0.20489	0.50288	0.78843	0.94073	0.98907	0.99858	0.99986	0.01031	0.01111	0.03069	0.14694	0.42698	0.7376	0.91886	0.98144	0.99631	0.99938	0.01008	0.01282	0.03221	0.10588	0.28753	0.5567	0.78099	0.91507	0.97145
MeanTest	0.00919	0.01583	0.0334	0.03812	0.02435	0.01151	0.00502	0.00204	0.00097	0.0005	0.0103	0.01022	0.02578	0.07525	0.1631	0.27354	0.38291	0.47077	0.54752	0.60642	0.00932	0.00888	0.02252	0.05226	0.10199	0.17874	0.28507	0.41193	0.5347	0.65034	0.00999	0.00685	0.02898	0.11527	0.27599	0.4689	0.65049	0.78297	0.87237	0.9269	0.00954	0.00713	0.01481	0.07513	0.20784	0.37741	0.53559	0.66318	0.75585
KSs	0.00962	0.00903	0.02351	0.08207	0.19243	0.34468	0.52326	0.68686	0.81692	0.90243	0.00975	0.01769	0.03289	0.0718	0.15235	0.26855	0.40302	0.53107	0.64518	0.74945	0.00969	0.01744	0.08359	0.26059	0.53663	0.77993	0.91835	0.97645	0.99366	0.9986	0.01059	0.01153	0.07222	0.29503	0.62941	0.87212	0.96959	0.99469	0.99923	0.99992	0.01009	0.0076	0.03528	0.1789	0.48843	0.78532	0.93644	0.98577	0.99741
KUs	0.00997	0.01282	0.05103	0.21396	0.52961	0.82123	0.95522	0.99235	0.99888	0.99996	0.01013	0.01245	0.04922	0.21342	0.53108	0.82216	0.95611	0.99259	0.99915	0.99991	0.00968	0.01244	0.04975	0.2125	0.53306	0.82131	0.95544	0.99267	0.99912	0.99992	0.01003	0.01284	0.05097	0.21176	0.53053	0.82064	0.9568	0.99219	0.9992	0.99992	0.00975	0.01278	0.05121	0.21149	0.53228	0.82056	0.95592	0.99226	0.99907
AD	0.00938	0.0141	0.0308	0.06832	0.12719	0.22969	0.39009	0.57742	0.74542	0.86622	0.00999	0.0147	0.04068	0.11484	0.28355	0.53397	0.77065	0.91218	0.97512	0.99407	0.00979	0.01057	0.04673	0.15634	0.3622	0.60387	0.80198	0.92032	0.97154	0.9916	0.01002	0.00711	0.02747	0.11741	0.30821	0.54811	0.75692	0.88744	0.95462	0.98379	0.00936	0.00627	0.00852	0.0349	0.10454	0.23594	0.41689	0.61815	0.77375
Q	0.0104	0.01478	0.03627	0.10253	0.25142	0.48136	0.71423	0.87594	0.9559	0.98764	0.01053	0.00966	0.029	0.09347	0.23176	0.44073	0.66164	0.8262	0.9235	0.97018	0.00994	0.00741	0.01194	0.0403	0.13375	0.33211	0.59097	0.80302	0.92545	0.97642	0.00964	0.00806	0.00836	0.02402	0.07485	0.18166	0.32833	0.47728	0.60326	0.70244	0.00986	0.00939	0.00923	0.02961	0.09568	0.24376	0.44255	0.64932	0.81058
KUs_U2_A2	0.00993	0.01327	0.05357	0.22562	0.54674	0.83335	0.95834	0.99241	0.99894	0.9999	0.01017	0.01296	0.04473	0.17421	0.44765	0.74764	0.92392	0.98272	0.99754	0.99975	0.00971	0.01183	0.05244	0.22553	0.55247	0.83811	0.9627	0.99453	0.9994	0.99995	0.00984	0.01083	0.04213	0.18666	0.4813	0.77645	0.9358	0.98597	0.99818	0.99977	0.00996	0.01172	0.03812	0.16297	0.44987	0.75818	0.92886	0.98543	0.99779
[truncated: 1 more columns]

## Sheet: Empirical Data
		TRADER 1				TRADER 2
	Year	Declared Value (significand)	Irregularity		Year	Declared Value (significand)	Irregularity
	2013	9.5962	-1		2012	2.82	-1
	2013	2.3827	-1		2012	8.856	-1
	2013	1.17404	-1		2012	2.8426	-1
	2013	4.6733	-1		2012	7.27831	-1
	2013	3.9782	-1		2012	9.32347	-1
	2013	3.9945	-1		2012	7.0175	-1
	2013	4.0783	-1		2012	1.07119	-1
	2013	3.6581	-1		2012	4.0324	-1
	2013	4.042	-1		2012	1.7	-1
	2013	4.854	-1		2012	2.8985	-1
	2013	2.3589	-1		2012	3.0267	-1
	2013	2.6595	-1		2012	4.6669	-1
	2013	3.6516	-1		2012	4.00035	-1
	2013	8.5664	-1		2012	3.8633	-1
	2013	4.5249	-1		2012	4.98	-1
	2013	4.56851	-1		2012	8.7443	-1
	2013	2.79435	-1		2012	1.6083	-1
	2013	7.424	-1		2012	2.00248	-1
	2014	4.3545	-1		2012	2.07531	-1
	2014	1.10892	-1		2012	6.9502	-1
	2014	5.7976	-1		2012	1.49175	-1
	2014	1.12559	-1		2012	3.6018	-1
	2014	5.525	-1		2012	4.02637	-1
	2014	5.6509	-1		2012	5.45499	-1
	2014	2.2122	-1		2012	1.99358	-1
	2014	5.1526	-1		2012	8.8195	-1
	2014	6.2434	-1		2012	7.9698	-1
	2014	2.2923	-1		2012	2.44668	-1
	2014	2.4012	-1		2012	4.92058	-1
	2014	5.9298	-1		2012	5.5223	-1
	2014	3.4556	-1		2012	5.09264	-1
	2014	1.2142	-1		2013	7.36458	-1
	2014	6.356	-1		2013	5.7114	-1
	2014	1.7149	-1		2013	1.85945	-1
	2014	1.637	-1		2013	3.5082	-1
	2014	1.79773	-1		2013	2.7399	-1
	2014	3.92517	-1		2013	3.2351	-1
	2015	3.4194	-1		2013	5.308	-1
	2015	2.3743	-1		2013	4.77422	-1
	2015	6.2363	-1		2013	2.02525	-1
	2015	5.0174	-1		2013	1.89683	-1
	2015	2.4119	-1		2013	2.20545	-1
	2015	3.8361	-1		2013	2.20545	-1
	2015	3.4395	-1		2013	6.31895	-1
	2015	5.5857	-1		2013	1.12231	-1
	2015	8.0157	-1		2013	8.67668	-1
	2015	1.13579	-1		2013	1.36425	-1
	2015	2.6807	-1		2013	1.74406	-1
	2015	4.2661	-1		2013	2.44303	-1
	2015	5.61964	-1		2013	5.04086	-1
	2015	2.3669	-1		2013	3.00909	-1
	2015	4.4324	1		2013	3.55696	-1
	2015	3.0357	0		2013	8.62501	-1
	2015	2.2736	-1		2013	1.21201	-1
	2015	5.55689	-1		2013	1.16657	-1
	2015	5.7504	-1		2013	2.9433	-1
	2015	5.1366	-1		2013	1.24465	-1
	2015	6.0695	-1		2014	3.12354	-1
					2014	2.24008	-1
					2014	6.47926	-1
					2014	1.64406	-1
					2014	6.1029	-1
					2014	1.68724	-1
					2014	5.58765	-1
					2014	1.70492	-1
					2014	1.00512	1
					2014	3.09657	-1
					2014	1.0572	1
					2014	1.05446	-1
					2014	1.27797	1
					2014	4.40289	-1
					2014	1.82727	-1
					2014	1.518	-1
					2014	1.4866	-1
					2014	2.77249	-1
					2014	1.91869	-1
					2014	1.61566	1
					2014	6.34687	0
					2014	2.97498	-1
					2014	1.5141	1
					2014	5.85757	-1
					2014	1.61559	1
					2014	6.89467	-1
					2014	1.91457	-1
					2014	4.77064	-1
					2014	1.24317	-1
					2014	1.19615	-1
					2014	1.83468	-1
					2014	1.19059	-1
					2014	2.15799	-1
					2014	2.29788	-1
					2014	1.23668	-1
					2014	1.27903	-1
					2014	1.31858	-1
